# Supplementary material for: Study on the Relationship of Ions (Na, K, Ca) Absorption and Distribution to Photosynthetic Response of Salix matsudana Koidz Under Salt Stress
Source: Front Plant Sci. 2022 May 3;13:860111. doi: 10.3389/fpls.2022.860111 (PMC9111522; doi:10.3389/fpls.2022.860111)
Supplement: Supplementary file 2 [file Data_Sheet_3.ZIP]

Archive with 9 entries (9 files):
- Fig1a.tif
- Fig1b.tif
- Fig1c.tif
- Fig1d.tif
- Fig2a.tif
- Fig2b.tif
- Fig2c.tif
- Fig2d.tif
- Fig2e.tif
