# Supplementary material for: Study on the Relationship of Ions (Na, K, Ca) Absorption and Distribution to Photosynthetic Response of Salix matsudana Koidz Under Salt Stress
Source: Front Plant Sci. 2022 May 3;13:860111. doi: 10.3389/fpls.2022.860111 (PMC9111522; doi:10.3389/fpls.2022.860111)
Supplement: Supplementary file 3 [file Data_Sheet_4.ZIP]

Archive with 14 entries (14 files):
- Fig3a.tif
- Fig3b.tif
- Fig3c.tif
- Fig3d.tif
- Fig3e.tif
- Fig3f.tif
- Fig4a.tif
- Fig4b.tif
- Fig4c.tif
- Fig4d.tif
- Fig4e.tif
- Fig4f.tif
- Fig4g.tif
- Fig4h.tif
